# Supplementary material for: Hapten-Specific Cellular Immune Responses in the Elicitation and Sensitization Phases of Murine Contact Hypersensitivity
Source: Biomolecules. 2025 Nov 1;15(11):1540. doi: 10.3390/biom15111540 (PMC12650261; doi:10.3390/biom15111540)
Supplement: Supplementary file 1 [file biomolecules-15-01540-s001.zip]

Archive with 1 entries (1 files):
- biomolecules-3895530-supplementary.pdf
